# Supplementary material for: Considering scores between unrelated proteins in the search database improves profile comparison
Source: BMC Bioinformatics. 2009 Dec 4;10:399. doi: 10.1186/1471-2105-10-399 (PMC3087343; doi:10.1186/1471-2105-10-399)
Supplement: Additional file 2 — SCOP domains included in the search database. List of SCOP domain representatives included in the search database (text file). [file 1471-2105-10-399-S2.TXT]

d12asa_
d153l__
d16vpa_
d1914_1
d1914_2
d1a04a2
d1a06__
d1a0aa_
d1a0ca_
d1a0i_1
d1a0i_2
d1a0p_1
d1a0p_2
d1a0tp_
d1a12a_
d1a17__
d1a1va1
d1a1va2
d1a1w__
d1a1x__
d1a25a_
d1a26_1
d1a26_2
d1a2pa_
d1a32__
d1a34a_
d1a3aa_
d1a3c__
d1a3k__
d1a3p__
d1a3qa2
d1a3wa3
d1a41__
d1a49a1
d1a49a2
d1a4ia1
d1a4ia2
d1a4ma_
d1a4ya_
d1a53__
d1a5t_1
d1a5t_2
d1a62_1
d1a62_2
d1a6ca1
d1a6ca2
d1a6ca3
d1a6f__
d1a6m__
d1a6q_1
d1a6q_2
d1a6s__
d1a73a_
d1a79a1
d1a79a2
d1a7j__
d1a7s__
d1a7ta_
d1a8d_1
d1a8d_2
d1a8h_1
d1a8h_2
d1a8i__
d1a8l_1
d1a8p_1
d1a8p_2
d1a8q__
d1a8ra_
d1a8y_1
d1a8y_2
d1a8y_3
d1a91__
d1a99a_
d1a9na_
d1a9xa1
d1a9xa2
d1a9xa3
d1a9xa6
d1a9xb1
d1a9xb2
d1aa6_1
d1aa7a_
d1ab4__
d1aba__
d1abv__
d1ac5__
d1acc__
d1acf__
d1aco_1
d1aco_2
d1ad2__
d1ad3a_
d1adoa_
d1adr__
d1adt_1
d1adt_2
d1adt_3
d1ae9a_
d1aep__
d1af7_1
d1af7_2
d1af8__
d1afp__
d1afra_
d1afwa1
d1agg__
d1agi__
d1agja_
d1agqa_
d1agre_
d1ah7__
d1ahl__
d1aho__
d1ahsa_
d1aie__
d1ail__
d1aisa1
d1aisb1
d1aiu__
d1aiw__
d1ajj__
d1ajsa_
d1ak0__
d1akha_
d1ako__
d1aky_2
d1al01_
d1al3__
d1alla_
d1aln_1
d1aln_2
d1alu__
d1alva_
d1aly__
d1am2__
d1am7a_
d1amf__
d1amua_
d1amx__
d1an8_1
d1ao0a2
d1aoa_1
d1aoa_2
d1aoca_
d1aoea_
d1aoha_
d1aol__
d1aop_1
d1aop_2
d1aop_3
d1aop_4
d1aora1
d1aoy__
d1aoza1
d1aoza2
d1ap8__
d1apj__
d1aps__
d1apy.1
d1aq0a_
d1aqca_
d1aqe__
d1aqq__
d1aqt_1
d1aqua_
d1arb__
d1ark__
d1aru__
d1as4.1
d1ash__
d1at0__
d1at3a_
d1ata__
d1atia2
d1atza_
d1au1a_
d1aua_1
d1aua_2
d1auia_
d1auib_
d1auk__
d1auoa_
d1auua_
d1auya_
d1avgi_
d1avo.1
d1avqa_
d1aw1a_
d1aw9_1
d1ax4a_
d1ax8__
d1axca1
d1axca2
d1axib1
d1axib2
d1axn__
d1ay7b_
d1ayaa_
d1aye_2
d1ayfa_
d1aym.1
d1aym1_
d1aym3_
d1ayoa_
d1ayx__
d1az9_1
d1az9_2
d1azj__
d1azo__
d1azpa_
d1azsa_
d1azsc1
d1b06a1
d1b0b__
d1b0na1
d1b0ua_
d1b12a_
d1b16a_
d1b24a1
d1b25a2
d1b2pa_
d1b2va_
d1b33n_
d1b34a_
d1b34b_
d1b35.1
d1b35a_
d1b35b_
d1b37a1
d1b37a2
d1b3qa1
d1b3qa2
d1b3ta_
d1b3ua_
d1b4ba_
d1b4fa_
d1b4ra_
d1b5ea_
d1b5ta_
d1b63a1
d1b63a2
d1b65a_
d1b66a_
d1b67a_
d1b6a_1
d1b6a_2
d1b6e__
d1b6g__
d1b6ra1
d1b6ra2
d1b6ra3
d1b74a1
d1b74a2
d1b77a1
d1b77a2
d1b79a_
d1b7go1
d1b7go2
d1b89a_
d1b8aa1
d1b8aa2
d1b8oa_
d1b8pa1
d1b8pa2
d1b8ta1
d1b8ta2
d1b8wa_
d1b8za_
d1b93a_
d1b9ha_
d1b9la_
d1b9ma1
d1b9oa_
d1b9wa1
d1b9wa2
d1ba5__
d1bam__
d1bax__
d1bb8__
d1bbl__
d1bco_1
d1bco_2
d1bd0a1
d1bd0a2
d1bd2d1
d1bd7a_
d1bd8__
d1bdfa1
d1bdfa2
d1bdo__
d1bdya_
d1be9a_
d1bea__
d1beba_
d1bed__
d1bei__
d1bf0__
d1bf2_1
d1bf2_2
d1bf2_3
d1bf6a_
d1bfd_1
d1bfd_2
d1bfd_3
d1bfg__
d1bg1a1
d1bg1a2
d1bg1a3
d1bg2__
d1bg6_1
d1bg6_2
d1bgc__
d1bgf__
d1bgxt1
d1bgxt2
d1bh9a_
d1bhe__
d1bhga1
d1bhga2
d1bhga3
d1bhi__
d1bhp__
d1bhta1
d1bhu__
d1bi5a1
d1bi5a2
d1bia_1
d1bia_2
d1bia_3
d1bif_1
d1bif_2
d1biha1
d1biha2
d1bj6a_
d1bj7__
d1bjaa_
d1bjna_
d1bkb_2
d1bkca_
d1bkf__
d1bl0a1
d1bl0a2
d1bm8__
d1bm9a_
d1bmlc3
d1bmta1
d1bmta2
d1bn8a_
d1bnda_
d1bo1a_
d1bo4a_
d1bob__
d1bola_
d1bom.1
d1booa_
d1bor__
d1boua_
d1boub_
d1bpoa1
d1bpya1
d1bqca_
d1bqk__
d1bqua1
d1bqv__
d1br9__
d1bs0a_
d1bt3a_
d1btea_
d1btka_
d1bu2a1
d1bu2a2
d1bu6o1
d1bu6o2
d1bu8a1
d1bu8a2
d1buca2
d1buea_
d1buoa_
d1bupa1
d1bupa2
d1bvp11
d1bvsa1
d1bvsa3
d1bvyf_
d1bw0a_
d1bw3__
d1bwda_
d1bwvs_
d1bx4a_
d1bx7__
d1bxda_
d1bxya_
d1by1a_
d1by2__
d1by5a_
d1byfa_
d1byi__
d1byka_
d1byra_
d1bywa_
d1c01a_
d1c02a_
d1c0aa2
d1c0ma1
d1c0pa1
d1c0pa2
d1c17m_
d1c1da1
d1c1da2
d1c1ka_
d1c1yb_
d1c2aa1
d1c39a_
d1c3ca_
d1c3d__
d1c3ga1
d1c3ha_
d1c3ma_
d1c3pa_
d1c3ya_
d1c44a_
d1c4ea_
d1c4ka1
d1c4ka2
d1c4ka3
d1c4oa1
d1c4oa2
d1c4qa_
d1c4ra_
d1c4xa_
d1c4za_
d1c4zd_
d1c52__
d1c5ea_
d1c6wa_
d1c7ka_
d1c7na_
d1c7qa_
d1c8ba_
d1c8da_
d1c8na_
d1c8ua1
d1c8ua2
d1c8za_
d1c9fa_
d1ca1_2
d1cb6a2
d1cb8a1
d1cb8a2
d1cb8a3
d1cbf__
d1cbua_
d1cby__
d1cc1l_
d1cc8a_
d1ccwa_
d1ccwb_
d1ccza1
d1ccza2
d1cd9b2
d1cdq__
d1cdy_2
d1cdza_
d1ceo__
d1cex__
d1cf7a_
d1cfb_1
d1cfb_2
d1cfe__
d1cfr__
d1cfya_
d1cfza_
d1cg2a1
d1cg2a2
d1cgme_
d1chd__
d1chka_
d1chma1
d1chua2
d1chua3
d1ci4a_
d1ci9a_
d1cid_1
d1cii_1
d1ciy_1
d1ciy_2
d1ciy_3
d1cjaa_
d1cjca2
d1cjwa_
d1cjxa1
d1cjxa2
d1cjya2
d1ckea_
d1ckla1
d1ckla2
d1ckma1
d1ckma2
d1ckqa_
d1ckv__
d1cl1a_
d1cl4a_
d1clc_1
d1clc_2
d1clia1
d1clia2
d1clvi_
d1cmba_
d1cmia_
d1cmxa_
d1cnv__
d1cnza_
d1co4a_
d1coja2
d1cot__
d1coza_
d1cp2a_
d1cpo_1
d1cpo_2
d1cpt__
d1cq3a_
d1cqqa_
d1cqxa3
d1cr1a_
d1cr5a1
d1cr5a2
d1crb__
d1crka2
d1crua_
d1crza1
d1crza2
d1cs8a_
d1csei_
d1csh__
d1csn__
d1ct5a_
d1ct9a1
d1ctf__
d1ctqa_
d1cuk_2
d1cuna1
d1cv8__
d1cvja2
d1cvl__
d1cvra1
d1cvra2
d1cwpa_
d1cwva1
d1cwva3
d1cwva5
d1cx1a_
d1cx4a2
d1cxqa_
d1cxzb_
d1cy5a_
d1cyda_
d1cyo__
d1cyx__
d1cz5a1
d1cz5a2
d1czan1
d1czan2
d1czya1
d1d02a_
d1d0da_
d1d0na3
d1d0qa_
d1d0ya1
d1d0ya2
d1d1la_
d1d1na_
d1d1qa_
d1d1ra_
d1d2ea1
d1d2ka1
d1d2ka2
d1d2na_
d1d2oa1
d1d2sa_
d1d2ta_
d1d2za_
d1d3ga_
d1d3ya_
d1d4aa_
d1d4va1
d1d4xg_
d1d5ra1
d1d5ra2
d1d5ta1
d1d5ta2
d1d5va_
d1d5ya3
d1d66a1
d1d6aa_
d1d6ga_
d1d7pm_
d1d7qa_
d1d7ya3
d1d8ba_
d1d8ca_
d1d8ia_
d1d8ja_
d1d8wa_
d1d9ca_
d1daaa_
d1daba_
d1dar_1
d1dar_2
d1dar_3
d1dar_4
d1db3a_
d1dbha1
d1dbha2
d1dbqa_
d1dbta_
d1dbxa_
d1dc1a_
d1dcea1
d1dcea2
d1dceb_
d1dcfa_
d1dcpa_
d1dcqa1
d1dcqa2
d1dcs__
d1dcta_
d1dd3a1
d1dd9a_
d1ddf__
d1ddga1
d1ddga2
d1ddwa_
d1ddza2
d1de4a2
d1de4c1
d1de4c2
d1de4c3
d1deka_
d1df0a2
d1df9a_
d1dfca1
d1dfca2
d1dfca3
d1dfma_
d1dfup_
d1dgsa1
d1dgsa2
d1dgsa3
d1dgw.1
d1dgza_
d1dhkb_
d1dhs__
d1di0a_
d1di1a_
d1di2a_
d1di6a_
d1dih_1
d1dih_2
d1din__
d1diqa1
d1div_1
d1div_2
d1dj0a_
d1dj7a_
d1dj7b_
d1dj8a_
d1dkga1
d1dkia_
d1dkra1
d1dkra2
d1dkza1
d1dkza2
d1dl2a_
d1dl5a1
d1dl5a2
d1dl6a_
d1dlja1
d1dlja2
d1dlja3
d1dlwa_
d1dm9a_
d1dmc__
d1dmga_
d1dmha_
d1dmla1
d1dmla2
d1dmua_
d1dmza_
d1dn0b2
d1dnla_
d1dnu.1
d1dnv__
d1dnya_
d1doi__
d1doqa_
d1dosa_
d1dova_
d1doza_
d1dp3a_
d1dp4a_
d1dp7p_
d1dpe__
d1dpga1
d1dpga2
d1dpja_
d1dpta_
d1dpua_
d1dq3a1
d1dq3a2
d1dq3a3
d1dq3a4
d1dqca_
d1dqea_
d1dqga_
d1dqia_
d1dqna_
d1dqta_
d1dqua_
d1dqza_
d1dr9a2
d1dro__
d1ds1a_
d1dsza_
d1dt9a1
d1dt9a2
d1dt9a3
d1dtdb_
d1dtja_
d1dtoa_
d1du2a_
d1duga1
d1duga2
d1dusa_
d1duvg1
d1duvg2
d1dv0a_
d1dv1a1
d1dv5a_
d1dvka_
d1dvoa_
d1dvpa1
d1dw0a_
d1dw9a1
d1dw9a2
d1dwna_
d1dx4a_
d1dx5i3
d1dx8a_
d1dxea_
d1dxja_
d1dxrc_
d1dxrh2
d1dxsa_
d1dxy_1
d1dxy_2
d1dy9.1
d1dyna_
d1dypa_
d1dysa_
d1dz1a_
d1dzfa1
d1dzfa2
d1dzla_
d1dzoa_
d1e0ca1
d1e0fi_
d1e0ga_
d1e12a_
d1e19a_
d1e1h.1
d1e1oa1
d1e29a_
d1e2ta_
d1e2wa1
d1e2wa2
d1e30a_
d1e31a_
d1e3ha1
d1e3ha2
d1e3ha5
d1e3ha6
d1e3ma1
d1e3ma3
d1e3ma4
d1e42a1
d1e42a2
d1e43a1
d1e43a2
d1e44b_
d1e4cp_
d1e4ea1
d1e4ea2
d1e4ft1
d1e4ft2
d1e4mm_
d1e4ua_
d1e53a_
d1e54a_
d1e5ca_
d1e5da1
d1e5da2
d1e5ka_
d1e5sa_
d1e5xa_
d1e69a_
d1e6ca_
d1e6ta_
d1e6ua_
d1e79h1
d1e79i_
d1e7ka_
d1e7la1
d1e7la2
d1e7ua1
d1e7ua2
d1e7ua3
d1e7ua4
d1e85a_
d1e88a3
d1e8ca1
d1e8ca2
d1e8ca3
d1e8qa_
d1e8ra_
d1e9ga_
d1ea9c2
d1eaf__
d1eaqa_
d1eara1
d1eara2
d1eb6a_
d1ebfa1
d1ebfa2
d1ec7a1
d1ec7a2
d1ecea_
d1ecfa1
d1ecia_
d1ecma_
d1ecra_
d1ecsa_
d1ed1a_
d1ed8a_
d1edg__
d1edqa1
d1edt__
d1ee4a_
d1ee6a_
d1eeja1
d1eeja2
d1eema1
d1eema2
d1eera_
d1eerb1
d1eexa_
d1eexb_
d1eexg_
d1ef1c_
d1ef8a_
d1efdn_
d1efnb_
d1efpa1
d1efub2
d1efub3
d1efub4
d1efvb_
d1eg3a1
d1eg3a2
d1eg3a3
d1eg5a_
d1eg7a_
d1egaa1
d1egaa2
d1egwa_
d1egza_
d1eh2__
d1eh9a1
d1eh9a2
d1ehda2
d1ehka_
d1ehkb2
d1ehkc_
d1ehs__
d1ehxa_
d1ei1a1
d1ei1a2
d1ei5a1
d1ei5a2
d1ei5a3
d1ei6a_
d1ei9a_
d1eija_
d1eiwa_
d1eiya1
d1ej0a_
d1ej5a_
d1ej8a_
d1ejda_
d1ejea_
d1ejfa_
d1ek9a_
d1ekea_
d1ekfa_
d1ekga_
d1ekma1
d1ekma2
d1ekma3
d1ekra_
d1ekta_
d1el0a_
d1el5a1
d1el5a2
d1el6a_
d1elja_
d1em2a_
d1em8a_
d1em8b_
d1em9a_
d1emsa2
d1enfa2
d1enwa_
d1eny__
d1eo0a_
d1eo1a_
d1eo9a_
d1eoka_
d1eoqa_
d1ep0a_
d1ep3b1
d1ep3b2
d1epua_
d1eq1a_
d1eq2a_
d1eq3a_
d1eqca_
d1eqfa1
d1eqka_
d1erd__
d1es6a2
d1es9a_
d1esc__
d1eswa_
d1etea_
d1etxa_
d1eu1a2
d1eucb1
d1eucb2
d1eur__
d1eut_1
d1eut_2
d1euva_
d1euvb_
d1euwa_
d1ev0a_
d1ev7a_
d1ew0a_
d1ew6a_
d1ewfa1
d1ewfa2
d1ewia_
d1ewka_
d1ewna_
d1ewqa2
d1ewsa_
d1ex0a1
d1ex0a2
d1ex0a3
d1ex2a_
d1exka_
d1exma2
d1eyba_
d1eyea_
d1eyfa_
d1eyha_
d1eyqa_
d1eyva_
d1ez0a_
d1ez3a_
d1ezfa_
d1ezga_
d1ezia_
d1ezva1
d1ezva2
d1ezvb1
d1ezvb2
d1ezvc2
d1ezvc3
d1ezvd1
d1ezvd2
d1ezve2
d1ezvf_
d1ezvg_
d1ezvh_
d1ezvi_
d1ezwa_
d1f00i2
d1f00i3
d1f08a_
d1f0ka_
d1f0la1
d1f0la2
d1f0la3
d1f0xa1
d1f0xa2
d1f0za_
d1f14a1
d1f14a2
d1f15a_
d1f16a_
d1f1bb1
d1f1bb2
d1f1ma_
d1f1sa2
d1f1sa3
d1f1ua1
d1f1ua2
d1f1za1
d1f1za2
d1f2da_
d1f2la_
d1f2va_
d1f32a_
d1f35a_
d1f3la_
d1f3ua_
d1f3ub_
d1f3va_
d1f3ya_
d1f44a1
d1f44a2
d1f45b_
d1f46a_
d1f53a_
d1f5ma_
d1f5na1
d1f5na2
d1f5qb2
d1f5va_
d1f60a3
d1f60b_
d1f6ba_
d1f6fa_
d1f6va_
d1f74a_
d1f75a_
d1f7ca_
d1f7ta_
d1f7ua1
d1f7ua2
d1f7ua3
d1f81a_
d1f86a_
d1f8ea_
d1f8fa1
d1f8fa2
d1f8na1
d1f8na2
d1f8ra2
d1f8v.1
d1f8ya_
d1f9aa_
d1f9ya_
d1f9za_
d1fa0a1
d1fafa_
d1fbl_1
d1fbva4
d1fc3a_
d1fc6a4
d1fcda1
d1fcda2
d1fcda3
d1fcdc1
d1fcdc2
d1fcha_
d1fcqa_
d1fcya_
d1feca1
d1feca3
d1feha2
d1fepa_
d1feua_
d1ff9a1
d1ff9a2
d1ffgb_
d1fftb2
d1fftc_
d1ffya1
d1ffya2
d1fg7a_
d1fgja_
d1fgua1
d1fgua2
d1fhoa_
d1fi2a_
d1fi4a1
d1fi4a2
d1fid__
d1fioa_
d1fit__
d1fiua_
d1fjgb_
d1fjgc1
d1fjgc2
d1fjgd_
d1fjgi_
d1fjgj_
d1fjgk_
d1fjgl_
d1fjgm_
d1fjgn_
d1fjgp_
d1fjgq_
d1fjgr_
d1fjgs_
d1fjgt_
d1fjja_
d1fjra_
d1fk5a_
d1fkma1
d1fkma2
d1fl0a_
d1fl2a2
d1fl7b_
d1flca1
d1flca2
d1flei_
d1flga_
d1flma_
d1floa1
d1floa2
d1fltv_
d1fltx_
d1fm0e_
d1fm4a_
d1fmta2
d1fn4b1
d1fn9a_
d1fnha2
d1fnma4
d1fnna1
d1fnna2
d1fnoa3
d1fo5a_
d1fo8a_
d1foba_
d1foea2
d1fp0a1
d1fp1d2
d1fp2a1
d1fp3a_
d1fp5a1
d1fp5a2
d1fpoa1
d1fpoa2
d1fpza_
d1fq0a_
d1fqta_
d1fr2a_
d1fr2b_
d1fr3a_
d1fre__
d1fs0g_
d1fs1a1
d1fs1b1
d1fs1b2
d1fs7a_
d1fsea_
d1fsga_
d1fsha_
d1fsz_2
d1ft5a_
d1ft9a1
d1ft9a2
d1ftra1
d1ftra2
d1fu9a_
d1fuia1
d1fuia2
d1fuka_
d1fvga_
d1fw8a_
d1fw9a_
d1fwxa1
d1fwxa2
d1fx2a_
d1fx7a2
d1fx7a3
d1fx8a_
d1fxd__
d1fxka_
d1fxkc_
d1fxxa_
d1fy7a_
d1fyea_
d1fyhb1
d1fyhb2
d1fyxa_
d1fzpb_
d1fzra_
d1g0da2
d1g0sa_
d1g0u1_
d1g0u2_
d1g0ua_
d1g1la_
d1g24a_
d1g2913
d1g2914
d1g2aa_
d1g2ha_
d1g2ia_
d1g2qa_
d1g2ra_
d1g2ya_
d1g31a_
d1g38a_
d1g3ka_
d1g3p_1
d1g3p_2
d1g3qa_
d1g40a1
d1g41a_
d1g4ia_
d1g4ma1
d1g4ma2
d1g4us1
d1g4us2
d1g4yb_
d1g5aa1
d1g5aa2
d1g5ba_
d1g5ca_
d1g5ga1
d1g5ha1
d1g5qa_
d1g5ta_
d1g61a_
d1g6oa_
d1g72b_
d1g73a_
d1g7da_
d1g7ea_
d1g7oa1
d1g7sa1
d1g7sa2
d1g7sa3
d1g87a2
d1g8aa_
d1g8ea_
d1g8fa1
d1g8fa2
d1g8fa3
d1g8ka1
d1g8ka2
d1g8kb_
d1g8la1
d1g8la2
d1g8ma2
d1g8pa_
d1g8qa_
d1g8ta_
d1g97a1
d1g97a2
d1g99a1
d1g99a2
d1g9ga_
d1g9mg_
d1g9za_
d1ga6a_
d1ga8a_
d1gaka_
d1gca__
d1gcca_
d1gcqc_
d1gcya1
d1gd8a_
d1gdha2
d1gefa_
d1geha1
d1geha2
d1geqa_
d1gg2g_
d1gg3a1
d1gg3a2
d1gg3a3
d1gg4a1
d1ggpb2
d1ggxa_
d1gh7a1
d1gh8a_
d1gh9a_
d1ghea_
d1ghha_
d1ghk__
d1giqa1
d1gjwa1
d1gjwa2
d1gk9.1
d1gkla_
d1gkma_
d1gkpa1
d1gkpa2
d1gkub1
d1gkub2
d1gkub3
d1gky__
d1gkza1
d1gkza2
d1gl0i_
d1gl4a1
d1gl6a_
d1gm5a1
d1gm5a2
d1gm5a3
d1gm5a4
d1gmia_
d1gmla_
d1gmua1
d1gnla_
d1gnua_
d1gnya_
d1go3e1
d1go3e2
d1go3f_
d1go4a_
d1gp1a_
d1gp6a_
d1gpc__
d1gpea1
d1gpea2
d1gpja1
d1gpja3
d1gpma1
d1gpma2
d1gpma3
d1gppa_
d1gpqa_
d1gpr__
d1gpua1
d1gpua2
d1gpua3
d1gq8a_
d1gqea_
d1gqia1
d1gqia2
d1gqna_
d1gqpa_
d1gqza1
d1gqza2
d1gr0a2
d1grj_1
d1grj_2
d1grwa_
d1gs9a_
d1gsa_1
d1gsa_2
d1gsia_
d1gska2
d1gska3
d1gsma2
d1gsoa1
d1gsoa2
d1gsoa3
d1gt0d_
d1gtda_
d1gtfa_
d1gtra1
d1gtra2
d1gtta1
d1gu7a1
d1guia_
d1guqa1
d1guqa2
d1guxa_
d1guxb_
d1gv9a_
d1gvea_
d1gvja_
d1gvna_
d1gvnb_
d1gvp__
d1gw0a2
d1gw5a_
d1gw5m2
d1gw5s_
d1gwea_
d1gwma_
d1gwua_
d1gwya_
d1gx1a_
d1gx5a_
d1gxea_
d1gxja_
d1gxma_
d1gxra_
d1gxya_
d1gy7a_
d1gyfa_
d1gyha_
d1gyta1
d1gyva_
d1gyxa_
d1gyza_
d1gz0a1
d1gz0a2
d1gz3a1
d1gz3a2
d1gzga_
d1gzqa2
d1gzsb_
d1h05a_
d1h09a1
d1h09a2
d1h0ba_
d1h0hb_
d1h0oa_
d1h0za_
d1h12a_
d1h16a_
d1h1da_
d1h1js_
d1h1na_
d1h21a_
d1h2ca_
d1h2ka_
d1h2sb_
d1h30a2
d1h32a1
d1h32a2
d1h3da1
d1h3da2
d1h3fa1
d1h3fa2
d1h3ga1
d1h3ga3
d1h3ia1
d1h3ia2
d1h3la_
d1h3na1
d1h3na2
d1h3oa_
d1h3qa_
d1h4ga_
d1h4ld_
d1h4vb2
d1h4xa_
d1h54a1
d1h54a2
d1h59b_
d1h5wa_
d1h5za_
d1h65a_
d1h67a_
d1h6da1
d1h6da2
d1h6fa_
d1h6ga1
d1h6ga2
d1h6ha_
d1h6ka1
d1h6ka2
d1h6ka3
d1h6la_
d1h6oa_
d1h6qa_
d1h6ta1
d1h6wa1
d1h6ya_
d1h70a_
d1h72c1
d1h72c2
d1h7ca_
d1h7ea_
d1h7ma_
d1h7sa1
d1h7wa1
d1h7wa3
d1h7wa4
d1h7wa5
d1h7za_
d1h80a_
d1h8ba_
d1h8ca_
d1h8la1
d1h8la2
d1h8ma_
d1h8ua_
d1h97a_
d1h99a1
d1h9db_
d1h9ea_
d1ha8a_
d1hb6a_
d1hbna1
d1hbna2
d1hbnb1
d1hbnb2
d1hbnc_
d1hc3_1
d1hc3_2
d1hc3_3
d1hc7a2
d1hc7a3
d1hc8a_
d1hcd__
d1hcia1
d1hcia4
d1hd2a_
d1hdfa_
d1hdma2
d1hdmb2
d1hdoa_
d1heka_
d1hf2a1
d1hf2a2
d1hf8a1
d1hf8a2
d1hfel1
d1hfes_
d1hfua3
d1hh2p4
d1hh8a_
d1hhsa_
d1hi9a_
d1hjra_
d1hk8a_
d1hkfa_
d1hkqa_
d1hks__
d1hkva1
d1hkxa_
d1hkya_
d1hl9a1
d1hl9a2
d1hlva1
d1hlwa_
d1hmca_
d1hn0a1
d1hn0a2
d1hn6a_
d1hnja2
d1hnna_
d1hnr__
d1hnua_
d1ho8a_
d1hp1a1
d1hp1a2
d1hq0a_
d1hqi__
d1hqz1_
d1hrda2
d1hrua_
d1hs6a1
d1hs6a2
d1hs6a3
d1hs7a_
d1hska1
d1hska2
d1hsta_
d1htjf_
d1htta1
d1htwa_
d1hu3a_
d1hufa_
d1hula_
d1huxa_
d1hv8a1
d1hw1a1
d1hw1a2
d1hwla1
d1hwla2
d1hx0a1
d1hx0a2
d1hx1b_
d1hx6a1
d1hx6a2
d1hxra_
d1hxxa_
d1hyka_
d1hynp_
d1hyoa1
d1hyoa2
d1hyp__
d1hyua4
d1hywa_
d1hz4a_
d1hz6a_
d1hzea_
d1hzia_
d1hzma_
d1hzta_
d1i07a_
d1i0ra_
d1i12a_
d1i17a_
d1i19a1
d1i19a2
d1i1ga2
d1i1ra1
d1i1wa_
d1i24a_
d1i25a_
d1i27a_
d1i36a1
d1i36a2
d1i3ja_
d1i4ga1
d1i4ja_
d1i4ma_
d1i4ua_
d1i4wa_
d1i50c1
d1i50c2
d1i50f_
d1i50h_
d1i50i1
d1i50i2
d1i50j_
d1i50l_
d1i52a_
d1i5na_
d1i5pa1
d1i5pa2
d1i60a_
d1i6aa_
d1i6la_
d1i6ua_
d1i71a_
d1i78a_
d1i7fa_
d1i7na1
d1i7na2
d1i7qa_
d1i8aa_
d1i8na_
d1i8ta1
d1i8ta2
d1i9ga_
d1i9sa_
d1i9za_
d1ia9a_
d1iae__
d1iam_1
d1iam_2
d1iarb1
d1ib8a1
d1ib8a2
d1ic6a_
d1ic8a2
d1icfi_
d1icha_
d1icra_
d1id1a_
d1idpa_
d1iexa1
d1iexa2
d1ifqa_
d1ifra_
d1ifwa_
d1ig0a1
d1ig0a2
d1ig4a_
d1ig6a_
d1igna2
d1igqa_
d1igra1
d1igra3
d1ih7a1
d1ih7a2
d1ihma_
d1ihna_
d1ihra_
d1ihua1
d1ii2a2
d1ii5a_
d1ii7a_
d1iiba_
d1iiea_
d1iioa_
d1iira_
d1ij5a_
d1ijqa1
d1ijya_
d1ijza_
d1ik9a1
d1ikop_
d1ikpa1
d1ikpa3
d1im3d_
d1im8a_
d1imhc1
d1imt_1
d1in0a1
d1in0a2
d1inla_
d1inp__
d1io0a_
d1io1a_
d1iooa_
d1ip9a_
d1ipaa2
d1iq0a3
d1iq4a_
d1iq6a_
d1iq8a1
d1iq8a3
d1iq8a4
d1iqca1
d1iqca2
d1iqoa_
d1iqpa1
d1iqra1
d1iqva_
d1ir6a_
d1iray2
d1iray3
d1irja_
d1irqa_
d1irxa1
d1irxa2
d1irya_
d1irza_
d1is1a_
d1is2a1
d1is2a2
d1is2a3
d1isia_
d1isua_
d1it2a_
d1itpa_
d1itua_
d1itwa_
d1iu4a_
d1iu8a_
d1iufa1
d1iufa2
d1iuga_
d1iuha_
d1iuqa_
d1iura_
d1iv0a_
d1iv8a1
d1iv8a2
d1ivsa1
d1ivza_
d1iw0a_
d1iw4a_
d1iwla_
d1iwma_
d1ix2a_
d1ixca1
d1ixca2
d1ixda_
d1ixh__
d1ixka_
d1ixla_
d1ixma_
d1iyjb1
d1iyjb3
d1iyjb4
d1iyjb5
d1iyka1
d1iyka2
d1iyra_
d1iz0a2
d1iz6a1
d1izma_
d1izna_
d1iznb_
d1izoa_
d1j09a1
d1j0ma1
d1j0sa_
d1j0wa_
d1j18a1
d1j18a2
d1j1ja_
d1j1la_
d1j1na_
d1j1ta_
d1j1va_
d1j23a_
d1j26a_
d1j27a_
d1j2ga1
d1j2jb_
d1j2la_
d1j2ma_
d1j2za_
d1j30a_
d1j33a_
d1j34c_
d1j3aa_
d1j3ea_
d1j3ga_
d1j3ma_
d1j3va1
d1j3wa_
d1j48a_
d1j58a_
d1j5pa3
d1j5sa_
d1j5ua_
d1j5va_
d1j5wa_
d1j5xa_
d1j5ya2
d1j6oa_
d1j6ra_
d1j6ua1
d1j77a_
d1j79a_
d1j7la_
d1j7na1
d1j7na2
d1j7na3
d1j7qa_
d1j7xa_
d1j83a_
d1j8ba_
d1j8fa_
d1j8mf1
d1j8ra_
d1j8ua_
d1j93a_
d1j97a_
d1j98a_
d1j9aa_
d1j9ba_
d1j9ia_
d1j9ja_
d1j9ma_
d1jaja_
d1jaka1
d1jaka2
d1jala1
d1jala2
d1jb0a_
d1jb0d_
d1jb0f_
d1jb0i_
d1jb0j_
d1jb0k_
d1jb0l_
d1jb0m_
d1jb3a_
d1jb7a1
d1jb7a2
d1jb7a3
d1jb7b_
d1jbia_
d1jbja2
d1jbwa1
d1jbwa2
d1jc4a_
d1jcea2
d1jcha2
d1jd0a_
d1jd1b_
d1jdha_
d1jdqa_
d1jdra_
d1je5a_
d1jeia_
d1jer__
d1jeya1
d1jeya2
d1jeyb1
d1jeyb2
d1jfia_
d1jfla2
d1jfma_
d1jfra_
d1jg5a_
d1jgca_
d1jgta2
d1jh6a_
d1jhga_
d1jhna3
d1jhna4
d1jhsa_
d1ji1a1
d1ji2a1
d1ji4a_
d1ji8a_
d1jida_
d1jiha1
d1jiha2
d1jiwi_
d1jixa_
d1jj21_
d1jj22_
d1jj2a1
d1jj2a2
d1jj2b_
d1jj2e1
d1jj2e2
d1jj2h_
d1jj2j_
d1jj2k_
d1jj2l_
d1jj2m_
d1jj2n_
d1jj2o_
d1jj2p_
d1jj2s_
d1jj2t_
d1jj2u_
d1jj2v_
d1jj2w_
d1jj2x_
d1jj2y_
d1jj2z_
d1jjca_
d1jjcb1
d1jjcb2
d1jjcb3
d1jjcb4
d1jjcb6
d1jjga_
d1jjsa_
d1jk4a_
d1jkea_
d1jkma_
d1jkva_
d1jkw_1
d1jkw_2
d1jl0a_
d1jl1a_
d1jl5a_
d1jli__
d1jlna_
d1jlra_
d1jlxa1
d1jm7a_
d1jmaa_
d1jmab2
d1jmkc_
d1jmma_
d1jmqa_
d1jmsa3
d1jmsa4
d1jmta_
d1jmu.1
d1jmva_
d1jmxa1
d1jmxa3
d1jmxa5
d1jmxb_
d1jnia_
d1jnra1
d1jnra3
d1jo0a_
d1jo5a_
d1jofa_
d1joga_
d1jopa_
d1josa_
d1jova_
d1joya_
d1jpdx1
d1jpdx2
d1jpya_
d1jpza_
d1jqba1
d1jqea_
d1jqga1
d1jqlb_
d1jqna_
d1jr1a1
d1jr1a3
d1jr2a_
d1jr3a1
d1jr3d1
d1jr7a_
d1jr8a_
d1jrma_
d1jroa3
d1jrob1
d1js3a_
d1js8a1
d1js8a2
d1jsca1
d1jsda_
d1jspb_
d1jsxa_
d1jt6a1
d1jt6a2
d1jt8a_
d1jtgb_
d1ju2a2
d1ju3a1
d1ju3a2
d1juha_
d1juva_
d1jv1a_
d1jvaa2
d1jvaa3
d1jvr__
d1jw2a_
d1jw9b_
d1jwqa_
d1jwyb_
d1jx4a1
d1jx6a_
d1jx7a_
d1jxca_
d1jy1a1
d1jy1a2
d1jyaa_
d1jyha_
d1jyka_
d1jyoa_
d1jyoe_
d1jysa_
d1jz7a2
d1jz7a3
d1jz7a4
d1jzga_
d1jzta_
d1jzua_
d1k04a_
d1k07a_
d1k0ha_
d1k0ia1
d1k0ia2
d1k0ra3
d1k12a_
d1k18a_
d1k1fa_
d1k1va_
d1k1xa1
d1k1xa2
d1k1xa3
d1k20a_
d1k24a_
d1k28a1
d1k28a2
d1k28a3
d1k28d1
d1k28d2
d1k2ea_
d1k2fa_
d1k32a1
d1k32a2
d1k32a3
d1k32a4
d1k38a_
d1k3ba_
d1k3ea_
d1k3ia1
d1k3ia3
d1k3ka_
d1k3ra2
d1k3sa_
d1k3xa2
d1k3xa3
d1k47a1
d1k47a2
d1k4na_
d1k4ta1
d1k4ta2
d1k4za_
d1k5ja_
d1k66a_
d1k6da_
d1k6ja_
d1k6ka_
d1k6wa1
d1k6wa2
d1k6ya1
d1k75a_
d1k77a_
d1k7ca_
d1k7ka_
d1k81a_
d1k87a2
d1k8ba_
d1k8kc_
d1k8kd1
d1k8kd2
d1k8ke_
d1k8kf_
d1k8kg_
d1k8qa_
d1k8rb_
d1k8ta_
d1k8wa3
d1k8wa5
d1k92a1
d1k92a2
d1k9ua_
d1k9vf_
d1k9xa_
d1ka1a_
d1ka8a_
d1kafa_
d1kama_
d1kapp1
d1kbha_
d1kbia1
d1kbla1
d1kbla2
d1kbla3
d1kbva2
d1kbza_
d1kcfa2
d1kcma_
d1kcw_2
d1kdga2
d1kdxa_
d1keaa_
d1keka1
d1keka2
d1keka3
d1keka4
d1keka5
d1kf6b2
d1kf6c_
d1kf6d_
d1kfsa1
d1kfwa2
d1kg0c_
d1kg1a_
d1kgna_
d1khba1
d1khba2
d1khca_
d1khda1
d1khda2
d1khia1
d1khia2
d1khta_
d1khva_
d1ki1b2
d1kica_
d1kid__
d1kiya_
d1kjka_
d1kjna_
d1kjoa_
d1kjqa1
d1kjs__
d1kkea1
d1kkea2
d1kkoa1
d1kkoa2
d1kl1a_
d1kl7a_
d1kl9a_
d1klfa1
d1klfb1
d1klfb2
d1klla_
d1klxa_
d1kmda_
d1kmoa_
d1kmta_
d1kn0a_
d1kn6a_
d1knca_
d1knga_
d1knqa_
d1knwa2
d1knxa1
d1knxa2
d1knya1
d1knya2
d1knza_
d1ko6.1
d1koe__
d1koha2
d1koma_
d1kp6a_
d1kp8a1
d1kp8a3
d1kpga_
d1kpsb_
d1kpta_
d1kq3a_
d1kqfb2
d1kqfc_
d1kqpa_
d1kqra_
d1krqa_
d1ks9a1
d1ks9a2
d1kshb_
d1ksia3
d1kt7a_
d1ktba1
d1ktja_
d1ktua_
d1ku0a_
d1ku1a_
d1ku3a_
d1ku9a_
d1kuta_
d1kuua_
d1kve.1
d1kvka1
d1kw3b1
d1kwga2
d1kwga3
d1kwia_
d1kxga_
d1kxpd1
d1kxpd3
d1ky9a2
d1kyfa1
d1kyfa2
d1kyha_
d1kyqa1
d1kyqa2
d1kzfa_
d1kzha_
d1kzqa1
d1kzyc1
d1kzyc2
d1l0li_
d1l0lk_
d1l0oc_
d1l0qa2
d1l0sa_
d1l1da_
d1l1la_
d1l1oc_
d1l1sa_
d1l2wi_
d1l3aa_
d1l3ia_
d1l3la2
d1l3pa_
d1l3wa4
d1l3wa5
d1l4db_
d1l4ia2
d1l4sa_
d1l5aa1
d1l5aa2
d1l5ia_
d1l5ja1
d1l5ja2
d1l5ja3
d1l6ja1
d1l6ja3
d1l6ma_
d1l6pa_
d1l6ra_
d1l6wa_
d1l6za1
d1l7aa_
d1l7ba_
d1l7da2
d1l7la_
d1l7va_
d1l7ya_
d1l8aa2
d1l8qa2
d1l8ra_
d1l8wa_
d1l8ya_
d1l9ha_
d1l9la_
d1l9va1
d1l9va2
d1l9xa_
d1lam_1
d1lam_2
d1lbu_1
d1lbu_2
d1lc0a2
d1lci__
d1ldja1
d1ldja2
d1ldja3
d1ldjb_
d1lf6a1
d1lf6a2
d1lfda_
d1lfpa_
d1lfwa2
d1lg7a_
d1lgha_
d1lgpa_
d1lgr_1
d1lgr_2
d1lh0a_
d1lhpa_
d1li4a2
d1li5a1
d1lj8a3
d1lj8a4
d1lk5a1
d1lk9a_
d1lki__
d1lkta_
d1ll2a_
d1ll8a_
d1llda2
d1lm5a_
d1lm8b_
d1lm8v_
d1lmia_
d1lml__
d1lmza_
d1ln1a_
d1lnqa2
d1lnsa1
d1lnsa2
d1lnsa3
d1lo7a_
d1loua_
d1lox_2
d1lp1a_
d1lp3a_
d1lpba2
d1lpva_
d1lq9a_
d1lqla_
d1lqsl_
d1lqsr2
d1lr0a_
d1lre__
d1lrha_
d1lria_
d1lrv__
d1lrza1
d1lrza2
d1lrza3
d1lsha1
d1lsha2
d1lsha3
d1lshb_
d1lsla1
d1lst__
d1lsua_
d1lt8a_
d1ltla_
d1ltqa1
d1lu9a1
d1lu9a2
d1luca_
d1luqa_
d1lura_
d1lv3a_
d1lvaa1
d1lvaa2
d1lvaa3
d1lvfa_
d1lvmb_
d1lw3a1
d1lw3a2
d1lw7a2
d1lwba_
d1lwda_
d1lxja_
d1ly1a_
d1m06g_
d1m0wa1
d1m0wa2
d1m12a_
d1m15a1
d1m1ca_
d1m1eb_
d1m1fa_
d1m1ha1
d1m1ha2
d1m1la_
d1m1na_
d1m1nb_
d1m1xa1
d1m1xa2
d1m1xa3
d1m1xa4
d1m1xb1
d1m1xb2
d1m1xb3
d1m1xb4
d1m22a_
d1m2da_
d1m2oa1
d1m2oa2
d1m2oa3
d1m2oa4
d1m2oa5
d1m2tb1
d1m3ka2
d1m3qa1
d1m3qa2
d1m3sa_
d1m3ua_
d1m3ya1
d1m3ya2
d1m44a_
d1m45a_
d1m48a_
d1m4oa_
d1m4ra_
d1m4ua_
d1m4va1
d1m4va2
d1m4za_
d1m55a_
d1m56b2
d1m56d_
d1m5q1_
d1m5wa_
d1m5ya1
d1m65a_
d1m66a1
d1m66a2
d1m6ex_
d1m6ia3
d1m6ya1
d1m6ya2
d1m7ja3
d1m7va_
d1m7xa3
d1m7ya_
d1m8za_
d1m94a_
d1m98a1
d1m98a2
d1m9fc_
d1m9la_
d1m9sa2
d1m9za_
d1mai__
d1mbma_
d1mbxc_
d1mbya_
d1mc0a1
d1md6a_
d1mdc__
d1mdwa_
d1mdya_
d1meoa_
d1mg4a_
d1mg7a1
d1mg7a2
d1mgpa_
d1mgta1
d1mgta2
d1mhna_
d1mi1a1
d1mi1a2
d1mija_
d1miwa1
d1miwa2
d1mjsa_
d1mk0a_
d1mk3a_
d1mk4a_
d1mkaa_
d1mkca_
d1mkea1
d1mkfa_
d1mkia_
d1mkma1
d1mkma2
d1mkna_
d1mkp__
d1mkya3
d1ml8a_
d1ml9a_
d1mla_1
d1mla_2
d1mli__
d1mm0a_
d1mml__
d1mmsa2
d1mn3a_
d1mnaa_
d1mnna_
d1mnta_
d1mo9a3
d1moga_
d1mopa_
d1mp1a_
d1mpga2
d1mr1c_
d1mr7a_
d1mrza1
d1ms9a1
d1ms9a2
d1msk__
d1msla_
d1mswd_
d1msza_
d1mtyb_
d1mtyd_
d1mtyg_
d1mtza_
d1mu5a2
d1mu5a3
d1muga_
d1muka_
d1musa_
d1mv8a1
d1mvea_
d1mw5a_
d1mwma1
d1mwma2
d1mwpa_
d1mwqa_
d1mwva2
d1mwwa_
d1mwxa1
d1mwxa2
d1mwxa3
d1mwya_
d1mx3a2
d1mxa_1
d1mxa_2
d1mxa_3
d1mxia_
d1mxma2
d1mxma3
d1mzga_
d1mzka_
d1n0ea_
d1n0ua3
d1n0wa_
d1n0za_
d1n12a_
d1n13.1
d1n1ba1
d1n1ba2
d1n1ca_
d1n1fa_
d1n25a_
d1n27a_
d1n2za_
d1n4ka1
d1n4ka2
d1n4ta_
d1n4wa1
d1n4wa2
d1n57a_
d1n5ua3
d1n62a1
d1n62b2
d1n62c2
d1n67a1
d1n67a2
d1n69a_
d1n6ua1
d1n6ua2
d1n6za_
d1n7ka_
d1n7va_
d1n7za_
d1n81a_
d1n87a_
d1n88a_
d1n8la_
d1n8na_
d1n8va_
d1n8yc4
d1n93x_
d1n9ea2
d1n9ea3
d1n9pa_
d1na6a1
d1na6a2
d1nar__
d1nbaa_
d1nbca_
d1nbfa_
d1nbwa1
d1nbwa2
d1nbwa3
d1nc5a_
d1nc7a_
d1nd6a_
d1nd9a_
d1ne2a_
d1ne3a_
d1ne7a_
d1neia_
d1nekc_
d1nekd_
d1ner__
d1nexb2
d1nezg_
d1nf9a_
d1nfp__
d1ng2a1
d1ng6a_
d1ng7a_
d1ngka_
d1ngna_
d1ngva_
d1nh1a_
d1nh2b_
d1nh2d1
d1nh9a_
d1nhp_1
d1nhp_3
d1ni4b1
d1ni5a1
d1ni5a2
d1ni9a_
d1niga_
d1nija1
d1nija2
d1njha_
d1njka_
d1njqa_
d1njra_
d1nkd__
d1nkga1
d1nkga2
d1nkga3
d1nkr_1
d1nkta2
d1nkva_
d1nkzb_
d1nlfa_
d1nlna_
d1nlta2
d1nm8a1
d1nm8a2
d1nmoa_
d1nmra_
d1nnga_
d1nni1_
d1nnva_
d1nnwa_
d1nnxa_
d1no1a_
d1no5a_
d1no7a_
d1nofa1
d1nofa2
d1nowa2
d1np3a1
d1np3a2
d1np6a_
d1np7a2
d1npya1
d1nqja_
d1nr0a1
d1nr0a2
d1nr3a_
d1nria_
d1nrja_
d1nrjb_
d1nrza_
d1ns5a_
d1nsj__
d1nsla_
d1nsoa_
d1nsta_
d1nt0a2
d1nt2b_
d1nt4a_
d1ntha_
d1ntva_
d1nu9c1
d1nu9c2
d1nuia1
d1nuia2
d1nuya_
d1nvma1
d1nvma2
d1nvmb1
d1nvus_
d1nw1a_
d1nw3a_
d1nwba_
d1nwwa_
d1nwza_
d1nx4a_
d1nxha_
d1nxia_
d1nxja_
d1nxua_
d1ny1a_
d1ny5a2
d1ny711
d1ny8a_
d1ny9a_
d1nyca_
d1nyna_
d1nyoa_
d1nz6a_
d1nzea_
d1nzja_
d1nzna_
d1nzoa1
d1nzya_
d1o08a_
d1o0ua_
d1o12a1
d1o12a2
d1o14a_
d1o1xa_
d1o1za_
d1o22a_
d1o26a_
d1o2fb_
d1o3ua_
d1o3xa_
d1o4ua1
d1o4ua2
d1o4wa_
d1o4ya_
d1o50a1
d1o51a_
d1o57a1
d1o59a1
d1o5ha_
d1o5la1
d1o5ua_
d1o65a_
d1o6aa_
d1o6sb_
d1o70a2
d1o75a1
d1o75a2
d1o75a3
d1o7bt_
d1o7d.1
d1o7d.2
d1o7fa2
d1o7ia_
d1o7ja_
d1o7na2
d1o7nb_
d1o7qa_
d1o80a_
d1o82a_
d1o89a1
d1o8ba2
d1o8ra_
d1o8xa_
d1o94a1
d1o94a2
d1o97d2
d1o98a1
d1o98a2
d1o9ga_
d1o9wa_
d1oa8a_
d1oaca4
d1oaia_
d1oaoc_
d1oapa_
d1obba1
d1obba2
d1obfo1
d1obfo2
d1oboa_
d1oc0b_
d1ocsa_
d1ocva_
d1ocya_
d1od3a_
d1od5a1
d1odfa_
d1odha_
d1odza_
d1oe0a_
d1oe4a_
d1oe9a1
d1oeda_
d1oeja_
d1oeqa1
d1oeqa2
d1oeya_
d1oeyj_
d1of1a_
d1of5b_
d1of8a_
d1ofcx3
d1ofda1
d1ofda2
d1ofla_
d1ofux_
d1ofza_
d1ogad2
d1ogca_
d1ogla_
d1ogmx1
d1ogmx2
d1ogqa_
d1ogsa1
d1ogsa2
d1ogya2
d1oh1a_
d1oh4a_
d1ohea1
d1ohfa_
d1ohga_
d1ohua_
d1ohwa_
d1ohzb_
d1oi0a_
d1oi7a2
d1ois__
d1oiub2
d1oj4a2
d1oj5a_
d1ojga_
d1ojha_
d1ojja_
d1ojra_
d1ojt_3
d1ojxa_
d1ok0a_
d1ok7a1
d1ok7a2
d1ok7a3
d1okca_
d1okea1
d1okga2
d1okga3
d1okja1
d1okja2
d1okkd2
d1oksa_
d1olma2
d1olta_
d1olza2
d1olza3
d1om2a_
d1omha_
d1omia2
d1omwa1
d1omwa2
d1omza_
d1on3a1
d1on3a2
d1on4a_
d1onea1
d1onfa2
d1onwa2
d1oo0a_
d1ooea_
d1ooha_
d1ooya1
d1op4a_
d1opd__
d1opoa_
d1oq1a_
d1oqdk_
d1oqka_
d1oqva_
d1or0.1
d1or4a_
d1or7a1
d1or7c_
d1orja_
d1orsc_
d1orua_
d1orva1
d1orva2
d1os1a1
d1osla_
d1ospo_
d1osya_
d1otga_
d1otja_
d1otka_
d1otsa_
d1otva_
d1ou8a_
d1ouoa_
d1ov9a_
d1ovma1
d1ovna1
d1ovxa_
d1ow1a_
d1owta_
d1owxa_
d1oxca_
d1oxja2
d1oxwa_
d1oy5a_
d1oy8a1
d1oy8a2
d1oy8a3
d1oy8a4
d1oy8a5
d1oy8a6
d1oy8a7
d1oy8a8
d1oyga_
d1oywa2
d1oyza_
d1oz2a1
d1oz9a_
d1ozja_
d1ozna_
d1p0ha_
d1p0ya1
d1p0ya2
d1p1ca_
d1p1ja1
d1p1ma2
d1p28a_
d1p2fa1
d1p2za1
d1p2za2
d1p32a_
d1p35a_
d1p3da2
d1p3da3
d1p42a1
d1p42a2
d1p4oa_
d1p4ta_
d1p4xa1
d1p53a2
d1p57a_
d1p5dx1
d1p5dx2
d1p5dx3
d1p5dx4
d1p5qa1
d1p5vb_
d1p65a_
d1p6oa_
d1p6qa_
d1p6va_
d1p80a1
d1p8ja1
d1p90a_
d1p91a_
d1p94a_
d1p97a_
d1p99a_
d1p9ea_
d1p9ha_
d1p9ka_
d1p9oa_
d1p9ra_
d1p9ya_
d1pa4a_
d1pa7a_
d1paqa_
d1pava_
d1pb6a2
d1pb7a_
d1pbua_
d1pbya4
d1pbyc_
d1pc6a_
d1pcfa_
d1pd1a1
d1pd1a2
d1pd1a3
d1pd1a4
d1pd3a_
d1pda_1
d1pda_2
d1pdkb_
d1pdnc_
d1pdo__
d1pe1a_
d1peqa1
d1pf4a2
d1pfba_
d1pfja_
d1pfo__
d1pfsa_
d1pfva1
d1pfva3
d1pg6a_
d1pgja1
d1pgl21
d1pgl22
d1pgs_1
d1pgs_2
d1pgya_
d1phza1
d1pi1a_
d1piea2
d1pj5a1
d1pj5a2
d1pj5a3
d1pj5a4
d1pjqa3
d1pjua2
d1pjxa_
d1pjza_
d1pkha_
d1pkp_2
d1pl3a_
d1pm3a_
d1pm4a_
d1pmi__
d1pmma_
d1pn0a1
d1pn0a2
d1pn0a3
d1pn2a1
d1pn5a1
d1pnb.1
d1po5a_
d1poc__
d1poib_
d1pp0a_
d1pprm1
d1ppya_
d1pqxa_
d1pqza1
d1pqza2
d1prea1
d1prea2
d1prta_
d1prtb1
d1prtd_
d1prtf_
d1prxa_
d1ps1a_
d1ps9a2
d1ps9a3
d1psda3
d1pswa_
d1ptma_
d1pu1a_
d1pu5a_
d1pu6a_
d1puc__
d1puja_
d1puoa1
d1puoa2
d1puza_
d1pv0a_
d1pv5a_
d1pv7a_
d1pv9a1
d1pvda3
d1pvea_
d1pvma2
d1pvma3
d1pvoa3
d1pw4a_
d1px5a1
d1px5a2
d1pxea_
d1pya.1
d1pz7a_
d1pzqa_
d1pzra_
d1pzta_
d1pzwa_
d1q02a_
d1q08a_
d1q0ea_
d1q0sa_
d1q15a2
d1q16a1
d1q16c_
d1q18a1
d1q18a2
d1q1fa_
d1q1na1
d1q1va_
d1q25a2
d1q27a_
d1q2ha_
d1q2wa_
d1q2ya_
d1q2za_
d1q32a1
d1q33a_
d1q35a_
d1q3ea_
d1q3ia_
d1q4ga1
d1q4ma_
d1q59a_
d1q5fa_
d1q5qa_
d1q5va1
d1q5wa_
d1q5ya_
d1q5za_
d1q67a_
d1q6oa_
d1q74a_
d1q77a_
d1q79a1
d1q79a2
d1q7ea_
d1q7fa_
d1q7ha2
d1q7ra_
d1q7sa_
d1q7za1
d1q88a_
d1q8ba_
d1q8ca_
d1q8da_
d1q8ha_
d1q8ia1
d1q8ka2
d1q8la_
d1q8ra_
d1q90a3
d1q90l_
d1q90m_
d1q90n_
d1q92a_
d1q98a_
d1q9ia1
d1q9ja1
d1q9ja2
d1qasa1
d1qasa3
d1qaza_
d1qb0a_
d1qb2a_
d1qb5d_
d1qba_1
d1qba_2
d1qba_4
d1qbea_
d1qbkb_
d1qc7a_
d1qcza_
d1qd1a1
d1qd1a2
d1qd6.1
d1qdma1
d1qdp__
d1qexa_
d1qf5a_
d1qf6a1
d1qf6a2
d1qf6a3
d1qf6a4
d1qf8a_
d1qf9a_
d1qfha1
d1qfma1
d1qfma2
d1qfoa_
d1qfta_
d1qfxa_
d1qg3a1
d1qg8a_
d1qgoa_
d1qgra_
d1qgta_
d1qgwa_
d1qh5a_
d1qhda1
d1qhda2
d1qhh.1
d1qhka_
d1qhla_
d1qhoa1
d1qhxa_
d1qi9a_
d1qj4a_
d1qj8a_
d1qjba_
d1qkra_
d1qksa1
d1qksa2
d1qlaa1
d1qlab1
d1qlac_
d1qlma_
d1qlta2
d1qlwa_
d1qm9a1
d1qmea1
d1qmea2
d1qmea4
d1qmga1
d1qmha1
d1qmha2
d1qmya_
d1qnra_
d1qnta2
d1qo0a_
d1qo0d_
d1qo2a_
d1qo7a_
d1qoja_
d1qoua_
d1qp8a2
d1qpma_
d1qq5a_
d1qqea_
d1qqra_
d1qr0a1
d1qr0a2
d1qrea_
d1qrj.1
d1qrjb1
d1qsaa1
d1qsaa2
d1qsoa_
d1qsta_
d1qtwa_
d1quba5
d1qupa2
d1quqa_
d1quqb_
d1qusa_
d1quua2
d1qv9a_
d1qvca_
d1qvra1
d1qw2a_
d1qw9a1
d1qw9a2
d1qwda_
d1qwga_
d1qwna3
d1qwra_
d1qwta_
d1qwya_
d1qx4a1
d1qx4a2
d1qxna_
d1qxoa_
d1qxra_
d1qy9a2
d1qyca_
d1qyna_
d1qyra_
d1qz5a1
d1qz5a2
d1qz8a_
d1qz9a_
d1qzga_
d1qzma_
d1qzna_
d1qzxa2
d1qzza1
d1r0da_
d1r0ka1
d1r0ka2
d1r0ka3
d1r0ua_
d1r1fa_
d1r1ha_
d1r2aa_
d1r2ma_
d1r30a_
d1r3na1
d1r44a_
d1r4ga_
d1r4pa_
d1r4va_
d1r4wa_
d1r4xa1
d1r4xa2
d1r51a2
d1r5aa1
d1r5ba2
d1r5id_
d1r5ja_
d1r5la2
d1r5pa_
d1r5ra_
d1r61a_
d1r64a2
d1r6bx3
d1r6fa_
d1r6ha_
d1r6la1
d1r6la2
d1r6ra_
d1r6ta1
d1r6ta2
d1r6wa1
d1r71a_
d1r79a_
d1r7aa1
d1r7aa2
d1r7ia1
d1r7ja_
d1r7la_
d1r7ra3
d1r89a1
d1r89a2
d1r89a3
d1r8ea1
d1r8ea2
d1r8ga_
d1r8ia_
d1r8ja2
d1r9ca_
d1r9fa_
d1r9la_
d1rc7a1
d1rcua_
d1rcwa_
d1regx_
d1repc2
d1rera1
d1rera2
d1rf8b_
d1rgoa1
d1rgxa_
d1rh1a1
d1rh5a_
d1rh5b_
d1rh5c_
d1rhya1
d1rhya2
d1ri5a_
d1ri6a_
d1ri9a_
d1rie__
d1rifa_
d1riqa1
d1riqa2
d1rj1a_
d1rjda_
d1rjja_
d1rk8c_
d1rkla_
d1rkta2
d1rkua_
d1rl6a2
d1rlha_
d1rlia_
d1rlja_
d1rlr_1
d1rlr_2
d1rmg__
d1ro2a_
d1ro5a_
d1ro7a_
d1roca_
d1rowa_
d1rp3b_
d1rp4a_
d1rq2a1
d1rqba1
d1rqba2
d1rqla_
d1rqpa1
d1rqpa2
d1rqwa_
d1rrea_
d1rrqa2
d1rrza_
d1rsoa_
d1rsob_
d1rtqa_
d1rtu__
d1rtyb_
d1ru4a_
d1ru8a_
d1rvka1
d1rw6a_
d1rwha2
d1rwia_
d1rwra_
d1rwsa_
d1rwta_
d1rxqa_
d1rxwa2
d1rxxa_
d1rxya_
d1ry9a_
d1ryaa_
d1ryba_
d1ryka_
d1ryla_
d1ryua_
d1rz2a_
d1rz3a_
d1rz4a1
d1rz4a2
d1rzhl_
d1rzua_
d1s0aa_
d1s0pa_
d1s0ya_
d1s18a_
d1s1qa_
d1s21a_
d1s28a_
d1s2ba_
d1s2xa_
d1s35a2
d1s3ea2
d1s3ia1
d1s40a_
d1s48a_
d1s4bp_
d1s4ka_
d1s4na_
d1s5da_
d1s5qb_
d1s68a_
d1s6da_
d1s6ya2
d1s79a_
d1s7aa_
d1s7ba_
d1s7ha_
d1s7ia_
d1s7ma_
d1s7oa_
d1s7za_
d1s9ua_
d1sa0e_
d1sa3a_
d1saca_
d1saya1
d1sbp__
d1sbqa_
d1sc3.1
d1scfa_
d1sd4a_
d1sddb1
d1sdia_
d1sdwa1
d1sdwa2
d1se9a_
d1seda_
d1sefa_
d1sena_
d1seta1
d1seta2
d1seza1
d1seza2
d1sf8a_
d1sf9a_
d1sfe_2
d1sfsa_
d1sfua_
d1sg1x1
d1sgja_
d1sgma2
d1sgoa_
d1sgpe_
d1sgva1
d1sh8a_
d1shea_
d1shsa_
d1shux_
d1shwb_
d1shyb1
d1si2a_
d1sj7a1
d1sj8a2
d1sjwa_
d1skva_
d1slqa_
d1slua_
d1smxa_
d1smye_
d1smyf3
d1snla_
d1snna_
d1so2a_
d1so9a_
d1sota1
d1soxa1
d1soxa3
d1sp3a_
d1sppb_
d1sq9a_
d1sqda1
d1sqea_
d1sqga1
d1sqha_
d1sqja1
d1sqsa_
d1squa_
d1sr3a_
d1sr4a_
d1sr4b_
d1sr4c_
d1sr8a_
d1sr9a1
d1sr9a2
d1sr9a3
d1sra__
d1srqa_
d1ss3a_
d1ss4a_
d1sse.1
d1ssfa2
d1sska_
d1ssqa_
d1st6a3
d1stma_
d1sty__
d1stza2
d1su0b_
d1su1a_
d1su4a1
d1su4a2
d1su4a4
d1su8a_
d1sumb_
d1sur__
d1suua_
d1suwa_
d1sv6a_
d1svb_2
d1svpa_
d1svsa1
d1svva_
d1sw5a_
d1sw6a_
d1swxa_
d1sx5a_
d1sxja1
d1sxja2
d1sxje1
d1sxra_
d1sy1a_
d1szaa_
d1szha_
d1szia_
d1szna1
d1szpa1
d1szqa_
d1szwa_
d1t01a1
d1t06a_
d1t07a_
d1t0ba_
d1t0ga_
d1t0ha_
d1t0hb_
d1t0qb_
d1t0qc_
d1t0tv_
d1t11a1
d1t11a3
d1t15a1
d1t15a2
d1t16a_
d1t1ea2
d1t1ja_
d1t1va_
d1t2wa_
d1t33a2
d1t3ka_
d1t3na1
d1t3ta1
d1t3ta2
d1t3ta3
d1t3ta4
d1t3ta5
d1t3ta6
d1t3ta7
d1t3ua_
d1t4ba1
d1t4ba2
d1t4wa_
d1t50a_
d1t56a1
d1t56a2
d1t57a_
d1t5ba_
d1t5ja_
d1t5ra_
d1t5ya1
d1t5ya2
d1t61a2
d1t62a_
d1t6aa_
d1t6ca1
d1t6ca2
d1t6ex_
d1t6la1
d1t6la2
d1t6t1_
d1t6ua_
d1t7ra_
d1t7sa_
d1t8sa_
d1t94a2
d1t95a1
d1t95a2
d1t95a3
d1t9fa_
d1ta0a_
d1tbaa_
d1tc3c_
d1tc5a_
d1tca__
d1tdha2
d1tdha3
d1tdj_1
d1tdj_2
d1tdj_3
d1tdpa_
d1tdta_
d1tdza1
d1te5a_
d1texa_
d1tf0b_
d1tf5a1
d1tf5a4
d1tf7a1
d1tffa_
d1tfr_1
d1tfr_2
d1tgoa1
d1tgsi_
d1th8a_
d1thqa_
d1thta_
d1ti6a1
d1ti6b1
d1tib__
d1tif__
d1tig__
d1tit__
d1tjla1
d1tjna_
d1tjva_
d1tjya_
d1tk1a_
d1tk5a1
d1tk5a2
d1tk9a_
d1tkva_
d1tl2a_
d1tlja_
d1tlqa_
d1tlta2
d1tlua_
d1tlya_
d1tm0a_
d1tm9a_
d1to3a_
d1to6a_
d1toaa_
d1tocr2
d1tola2
d1tp6a_
d1tq1a_
d1tq4a_
d1tqia1
d1tqia2
d1tqja_
d1tqyb1
d1ttea1
d1ttua2
d1ttua3
d1ttwa_
d1tu1a_
d1tu9a_
d1tuba1
d1tubb2
d1tuea_
d1tul__
d1tuwa_
d1tv8a_
d1tvfa1
d1tvla_
d1tvza2
d1twda_
d1twua_
d1txda1
d1txka1
d1txka2
d1txua_
d1tyfa_
d1tyga_
d1tygb_
d1tyv__
d1tz9a_
d1tzaa_
d1tzba_
d1tzpa_
d1u02a_
d1u04a1
d1u04a2
d1u09a_
d1u0ja_
d1u0ka1
d1u0la2
d1u0sa_
d1u14a_
d1u1ia2
d1u1ja1
d1u1ja2
d1u2ca1
d1u2ca2
d1u2fa_
d1u2ma_
d1u2xa_
d1u34a_
d1u3da2
d1u3em1
d1u3em2
d1u4ca_
d1u55a_
d1u5ta2
d1u5tb1
d1u5tc1
d1u5tc2
d1u61a_
d1u78a2
d1u7ga_
d1u7ia_
d1u7na_
d1u7qa_
d1u8sa1
d1u8sa2
d1u94a2
d1u9da_
d1uaia_
d1uapa_
d1uasa2
d1ubls_
d1uby__
d1uc2a_
d1uc8a2
d1ucra_
d1ucsa_
d1ud0a_
d1udda_
d1udxa1
d1udxa3
d1ueba1
d1uf2a_
d1uf2c1
d1uf2c2
d1uf3a_
d1uf6a_
d1uf9a_
d1ufaa1
d1ufha_
d1ufia_
d1ufka_
d1ufma_
d1ufna_
d1ufoa_
d1ufya_
d1ufza_
d1ug0a_
d1ug1a_
d1ug7a_
d1ug9a3
d1ugia_
d1ugja_
d1ugla_
d1ugoa_
d1ugpa_
d1ugpb_
d1uhra_
d1uhsa_
d1uhua_
d1uhva1
d1uhva2
d1ui5a2
d1uj2a_
d1ujna_
d1ujsa_
d1ujxa_
d1ukfa_
d1ukua_
d1ukxa_
d1ul5a_
d1ul7a_
d1umda_
d1umga_
d1umha_
d1umma_
d1umua_
d1umwa1
d1umwa2
d1umza_
d1un8a1
d1un8a4
d1unnc_
d1unqa_
d1uoca_
d1uola_
d1uoua2
d1uoua3
d1uoya_
d1upaa1
d1upka_
d1uptb_
d1uqta_
d1uqva_
d1us0a_
d1us5a_
d1us6a_
d1us7b_
d1usga_
d1uspa_
d1usua_
d1usub_
d1ut1a_
d1ut3a_
d1ut7a_
d1utaa_
d1utca2
d1utea_
d1utha_
d1utya_
d1uuja_
d1uuna_
d1uura1
d1uv7a_
d1uvqa2
d1uvqb2
d1uw0a_
d1uw2a_
d1uw4a_
d1uw4b_
d1uwka_
d1uwva1
d1uwva2
d1uwwa_
d1ux2a_
d1ux5a_
d1ux6a1
d1ux6a2
d1uyja_
d1uyla_
d1uynx_
d1uypa1
d1uypa2
d1uyra2
d1uz5a1
d1uz5a3
d1uzca_
d1uzea_
d1v04a_
d1v0da_
d1v0wa1
d1v16b2
d1v1ha1
d1v25a_
d1v2ba_
d1v2za_
d1v33a_
d1v38a_
d1v39__
d1v3ea_
d1v4aa1
d1v4aa2
d1v4ea_
d1v4va_
d1v54a_
d1v54d_
d1v54e_
d1v54f_
d1v54g_
d1v54h_
d1v54i_
d1v54j_
d1v54k_
d1v54l_
d1v54m_
d1v58a1
d1v5ma_
d1v5na_
d1v5oa_
d1v61a_
d1v64a_
d1v65a_
d1v74a_
d1v74b_
d1v77a_
d1v7oa_
d1v7wa1
d1v7wa2
d1v7za_
d1v82a_
d1v87a_
d1v88a_
d1v8aa_
d1v8ca2
d1v8da_
d1v8qa_
d1v95a_
d1v97a2
d1v97a4
d1v97a6
d1v9fa_
d1v9ma_
d1v9ta_
d1vaza_
d1vc1a_
d1vcc__
d1vcla3
d1vcoa2
d1vd2a_
d1vd5a_
d1vdda_
d1vdka_
d1vdua_
d1veaa_
d1veta_
d1vetb_
d1vf5d2
d1vf5e_
d1vf6a_
d1vf7a_
d1vfga1
d1vg0a2
d1vgh__
d1vgya2
d1vh4a_
d1vh5a_
d1vh6a_
d1vhea1
d1vhea2
d1vhh__
d1vhka1
d1vhna_
d1vhqa_
d1vhsa_
d1vhua_
d1vhva_
d1vhya1
d1vhya2
d1vi0a2
d1vi2a2
d1vi7a1
d1vi7a2
d1vib__
d1vie__
d1vig__
d1vioa1
d1viza_
d1vj7a1
d1vj7a2
d1vjga_
d1vjha_
d1vjja2
d1vjja4
d1vjla_
d1vjna_
d1vjpa1
d1vjra_
d1vjxa_
d1vk0a_
d1vk1a_
d1vk3a2
d1vk3a4
d1vk4a_
d1vk5a_
d1vk6a1
d1vk8a_
d1vk9a_
d1vkba_
d1vkda_
d1vkea_
d1vkfa_
d1vkha_
d1vkia_
d1vkka_
d1vkma_
d1vkna1
d1vkna2
d1vkpa_
d1vkra_
d1vkua_
d1vkwa_
d1vkya_
d1vl4a_
d1vl5a_
d1vl7a_
d1vlia1
d1vlia2
d1vlla_
d1vlma_
d1vloa1
d1vlpa1
d1vlpa2
d1vlra1
d1vlra2
d1vlua_
d1vlya1
d1vlya2
d1vmaa1
d1vmoa_
d1vns__
d1vpsa_
d1vpu__
d1vsra_
d1vz0a2
d1vz6a_
d1vzsa_
d1w09a_
d1w0ja1
d1w0ja2
d1w0jd1
d1w0jd2
d1w0jd3
d1w0pa1
d1w0pa2
d1w1oa1
d1w1oa2
d1w2fa_
d1w2w.1
d1w4xa1
d1w53a_
d1wba__
d1wd2a_
d1wd3a1
d1wd3a2
d1wdaa1
d1wdaa2
d1wdaa3
d1wdcb_
d1wdua_
d1wer__
d1who__
d1wkqa_
d1wkt__
d1wlfa1
d1wlfa2
d1wlqc_
d1wm1a_
d1wmda1
d1wmxa_
d1wnja_
d1woha_
d1woqa2
d1x7fa1
d1x7fa2
d1x7va_
d1x8ma_
d1x9ga_
d1x9la_
d1xbfa_
d1xcba2
d1xd7a_
d1xfia_
d1xfja_
d1xfsa_
d1xhva_
d1xi3a_
d1xnaa_
d1xo1a1
d1xpa_1
d1xvaa_
d1yaca_
d1yrga_
d1yua_1
d1yua_2
d1zbdb_
d1zpda2
d256ba_
d2a0b__
d2at2a2
d2bbg__
d2bbkh_
d2bbkl_
d2bby__
d2bida_
d2bopa_
d2bpa1_
d2btva_
d2cbla1
d2cbla2
d2cbla3
d2cmd_2
d2dap_2
d2dnja_
d2e2aa_
d2end__
d2eng__
d2ezh__
d2ezl__
d2fmr__
d2foka1
d2foka2
d2foka4
d2gata_
d2gmfa_
d2hipa_
d2hmza_
d2hp8__
d2hrva_
d2igd__
d2ila__
d2irfg_
d2liga_
d2lisa_
d2mev1_
d2mnr_2
d2naca2
d2pgd_2
d2pil__
d2pspa1
d2ptd__
d2pvaa_
d2rsla_
d2sak__
d2scpa_
d2sici_
d2sli_1
d2spca_
d2sqca1
d2sqca2
d2stv__
d2tbd__
d2tct_2
d2tpt_1
d2tpt_3
d2uaga1
d2uaga2
d3chbd_
d3cla__
d3crd__
d3eipa_
d3euga_
d3ezma_
d3fapb_
d3gcb__
d3kvt__
d3mdda1
d3pmga3
d3pmga4
d3prn__
d3proc1
d3proc2
d3pvia_
d3thia_
d3vub__
d4bcl__
d4cpai_
d4fiv__
d4htci_
d4kbpa1
d4kbpa2
d4mt2__
d4ubpa_
d4ubpb_
d4ubpc2
d5csma_
d7ahla_
d7odca1
d7odca2
d7reqb1
d7reqb2
d8abp__
