# Supplementary material for: Considering scores between unrelated proteins in the search database improves profile comparison
Source: BMC Bioinformatics. 2009 Dec 4;10:399. doi: 10.1186/1471-2105-10-399 (PMC3087343; doi:10.1186/1471-2105-10-399)
Supplement: Additional file 3 — SCOP domains included in the calibration database. List of SCOP domain representatives included in the calibration database (text file). [file 1471-2105-10-399-S3.TXT]

d12asa_
d16vpa_
d1914_1
d1a04a2
d1a0aa_
d1a0p_2
d1a1ia1
d1a1x__
d1a26_1
d1a3aa_
d1a3c__
d1a44__
d1a49a1
d1a49a3
d1a4ya_
d1a5t_1
d1a6bb_
d1a6q_1
d1a6q_2
d1a8h_1
d1a8h_2
d1a8ra_
d1a91__
d1a9xa1
d1a9xa2
d1a9xa3
d1aa7a_
d1ab4__
d1aba__
d1abv__
d1acc__
d1aco_2
d1ad3a_
d1adt_1
d1adt_2
d1aep__
d1af7_1
d1af8__
d1afp__
d1agja_
d1ah7__
d1ahl__
d1ahsa_
d1aie__
d1ail__
d1ajj__
d1ajsa_
d1ako__
d1al01_
d1al3__
d1aln_1
d1alu__
d1amua_
d1ans__
d1aoa_2
d1aol__
d1aop_3
d1aqt_2
d1aru__
d1at0__
d1atia1
d1atza_
d1aua_2
d1axn__
d1ay7b_
d1az9_2
d1b0na1
d1b25a1
d1b25a2
d1b2pa_
d1b2va_
d1b33n_
d1b34b_
d1b3aa_
d1b5ea_
d1b65a_
d1b79a_
d1b7go2
d1b8pa2
d1b8za_
d1baza_
d1bb8__
d1bco_1
d1bd7a_
d1bd8__
d1bdfa2
d1bdo__
d1bdya_
d1beba_
d1bei__
d1bf2_2
d1bg1a1
d1bg1a3
d1bgf__
d1bhta1
d1bia_2
d1bkf__
d1bm8__
d1bmta1
d1bo4a_
d1bola_
d1bor__
d1boua_
d1btka_
d1bu2a1
d1bupa1
d1bvp11
d1bvsa1
d1bx4a_
d1bxya_
d1by2__
d1byka_
d1byra_
d1c17m_
d1c1da2
d1c1ka_
d1c39a_
d1c3ca_
d1c3ga1
d1c44a_
d1c4ka3
d1c52__
d1c7ka_
d1c8za_
d1cb8a2
d1cbf__
d1cby__
d1ccza1
d1cdwa2
d1cdza_
d1cfza_
d1chd__
d1ci9a_
d1cipa1
d1ckea_
d1ckla1
d1ckqa_
d1ckv__
d1clia2
d1cmia_
d1co4a_
d1cq3a_
d1csei_
d1ct9a2
d1ctf__
d1cuna1
d1cv8__
d1cz3a_
d1cz5a2
d1d1qa_
d1d1ra_
d1d2ta_
d1d3va_
d1d3ya_
d1d4va1
d1d4xg_
d1d5ra2
d1d66a1
d1d6ga_
d1d8ia_
d1daaa_
d1dar_3
d1dbha1
d1dbxa_
d1dcqa2
d1dd3a1
d1dd9a_
d1df0a2
d1dfup_
d1dg6a_
d1dgza_
d1dhs__
d1di0a_
d1di2a_
d1div_1
d1div_2
d1dj0a_
d1dj7a_
d1dj8a_
d1dkga1
d1dkza2
d1dl5a2
d1dlwa_
d1dmc__
d1dmga_
d1dnla_
d1dnpa2
d1doza_
d1dqca_
d1dt9a3
d1dtdb_
d1dtja_
d1dtoa_
d1duga1
d1duvg1
d1dvka_
d1dvoa_
d1dw9a2
d1dwna_
d1dxja_
d1dy5a_
d1dz4a_
d1dzfa2
d1e0ga_
d1e0la_
d1e19a_
d1e30a_
d1e31a_
d1e3ha5
d1e3oc2
d1e42a2
d1e44b_
d1e4cp_
d1e58a_
d1e87a_
d1e8ca1
d1e8ca2
d1e8qa_
d1e8ra_
d1eaic_
d1eara1
d1ebdc_
d1ec7a2
d1ecia_
d1ecma_
d1ecra_
d1ed1a_
d1ed8a_
d1ee4a_
d1ee6a_
d1efnb_
d1efub4
d1egwa_
d1ehka_
d1ehs__
d1ej5a_
d1ejga_
d1ek9a_
d1el6a_
d1em8a_
d1em8b_
d1em9a_
d1emsa2
d1emua_
d1epua_
d1erd__
d1es6a2
d1eu1a2
d1eur__
d1euvb_
d1ev0a_
d1ewfa1
d1ewqa1
d1exka_
d1exma2
d1eyfa_
d1eyqa_
d1ezva1
d1ezvc2
d1ezvf_
d1ezvh_
d1f0la1
d1f0la2
d1f0xa2
d1f2da_
d1f32a_
d1f35a_
d1f39a_
d1f3ua_
d1f3ya_
d1f5na1
d1f5va_
d1f6va_
d1f7ca_
d1f81a_
d1f8na1
d1f8na2
d1f94a_
d1fcda3
d1fcya_
d1fdr_2
d1fftc_
d1fid__
d1fit__
d1fjgc2
d1fjgm_
d1fjgp_
d1fjgs_
d1fjla_
d1fjra_
d1fk5a_
d1fltv_
d1fmta1
d1fmta2
d1fn9a_
d1fpoa2
d1fr2b_
d1fre__
d1fs1a1
d1fs1b1
d1fuia2
d1fw9a_
d1fx7a2
d1fx8a_
d1g2aa_
d1g2ra_
d1g31a_
d1g3p_1
d1g4yb_
d1g5ga1
d1g61a_
d1g6xa_
d1g7sa3
d1g8ea_
d1g8kb_
d1g8qa_
d1g9mg_
d1gai__
d1gaka_
d1gci__
d1gd8a_
d1ggxa_
d1ghha_
d1gk8i_
d1gl1i_
d1gmea_
d1gnf__
d1gnla_
d1go3e2
d1go4a_
d1gpea2
d1gpja1
d1gpqa_
d1gpua3
d1gqea_
d1gqza1
d1grj_1
d1gs9a_
d1gsa_2
d1gt0d_
d1gtta1
d1gu7a2
d1gwea_
d1gwya_
d1gxja_
d1gyfa_
d1gyta1
d1gyxa_
d1gzca_
d1gzqa2
d1gzsb_
d1h09a1
d1h16a_
d1h1da_
d1h2sb_
d1h3la_
d1h3na2
d1h5pa_
d1h5wa_
d1h6ha_
d1h6pa_
d1h6wa1
d1h7wa3
d1h7wa4
d1h99a1
d1h9db_
d1h9ea_
d1ha8a_
d1hb6a_
d1hbna1
d1hc3_1
d1hf2a2
d1hfel1
d1hg3a_
d1hi9a_
d1hn6a_
d1hnr__
d1hp1a1
d1hq0a_
d1hq1a_
d1hqsa_
d1hrua_
d1hs6a2
d1hska2
d1hufa_
d1hw1a2
d1hwla2
d1hxn__
d1hxra_
d1hywa_
d1hzma_
d1i17a_
d1i2aa_
d1i2ta_
d1i3ja_
d1i4ja_
d1i50b_
d1i71a_
d1i7da_
d1i7fa_
d1i7qa_
d1icfi_
d1iega_
d1ig0a2
d1ih7a2
d1ihja_
d1ihna_
d1iiea_
d1ijya_
d1ik9a1
d1inp__
d1io1a_
d1ioma_
d1iq4a_
d1iq8a3
d1iqoa_
d1isua_
d1iuqa_
d1iw0a_
d1iw4a_
d1iwla_
d1ix9a2
d1ixma_
d1iyjb1
d1iyjb2
d1iyra_
d1izma_
d1izna_
d1j09a1
d1j0pa_
d1j0ta_
d1j2la_
d1j2ma_
d1j2za_
d1j34c_
d1j3aa_
d1j3ea_
d1j3ga_
d1j5ua_
d1j8ba_
d1j9ja_
d1jata_
d1jb0a_
d1jb0d_
d1jb0k_
d1jb0l_
d1jbia_
d1jcha2
d1jcna3
d1jeya1
d1jg5a_
d1jh6a_
d1jhsa_
d1ji7a_
d1ji8a_
d1jida_
d1jiga_
d1jiha1
d1jixa_
d1jj21_
d1jj2e2
d1jj2k_
d1jj2o_
d1jj2r_
d1jj2w_
d1jjcb1
d1jjcb6
d1jjsa_
d1jk4a_
d1jkea_
d1jl0a_
d1jnra3
d1jqza_
d1jr2a_
d1jrma_
d1js8a1
d1js8a2
d1jt6a2
d1jtgb_
d1jw9b_
d1jx7a_
d1jyaa_
d1jzta_
d1k07a_
d1k0ra4
d1k18a_
d1k1fa_
d1k1va_
d1k20a_
d1k28d1
d1k3ia2
d1k3ia3
d1k3xa2
d1k6ka_
d1k81a_
d1k87a1
d1k8ba_
d1k8ke_
d1k8ta_
d1k91a_
d1k92a2
d1kafa_
d1kb0a2
d1kbia2
d1kbla2
d1kdxa_
d1keka4
d1kfia2
d1kg1a_
d1khba1
d1khba2
d1khda2
d1kica_
d1kjna_
d1kjs__
d1knca_
d1knya2
d1knza_
d1koma_
d1kp8a1
d1kp8a3
d1kpta_
d1kqfc_
d1ktua_
d1kuta_
d1kxpd1
d1kyqa2
d1kzha_
d1l4sa_
d1l5oa_
d1l7va_
d1l8ba_
d1l8wa_
d1l9la_
d1l9va2
d1lb6a_
d1lbu_1
d1lbu_2
d1ldja3
d1lfpa_
d1lg7a_
d1lghb_
d1lgr_2
d1lkta_
d1llna_
d1lm8c_
d1lo7a_
d1lp1a_
d1lpva_
d1lqla_
d1lr0a_
d1lre__
d1lria_
d1lsha2
d1lsla1
d1ltza_
d1luga_
d1luqa_
d1m15a1
d1m1ca_
d1m1eb_
d1m1ha1
d1m1la_
d1m1xb3
d1m22a_
d1m3ka1
d1m5ya1
d1m98a1
d1mbya_
d1mgpa_
d1mi1a1
d1miwa1
d1mjsa_
d1mk0a_
d1mkfa_
d1mkna_
d1mla_1
d1mmsa2
d1mola_
d1moq__
d1mp1a_
d1msk__
d1msla_
d1mvfd_
d1mvla_
d1mw5a_
d1mwxa2
d1mxa_1
d1mxia_
d1mxma3
d1mzga_
d1n1ca_
d1n62a1
d1n62b1
d1n62b2
d1n6za_
d1n7va_
d1n7za_
d1n81a_
d1n93x_
d1na6a1
d1nc7a_
d1nd7a_
d1ne7a_
d1neia_
d1ng6a_
d1ng7a_
d1nh0a_
d1nh1a_
d1nh2b_
d1nh2c_
d1ni5a2
d1nija2
d1njha_
d1nkd__
d1nmoa_
d1no1a_
d1no7a_
d1nr3a_
d1nrza_
d1nt2b_
d1nvus_
d1nxha_
d1nxma_
d1nxua_
d1ny9a_
d1nyna_
d1nyoa_
d1nzia1
d1nzoa1
d1o0ua_
d1o0wa1
d1o1xa_
d1o22a_
d1o26a_
d1o2fb_
d1o4wa_
d1o5ha_
d1o6aa_
d1o75a3
d1o7ja_
d1o8ra_
d1o98a1
d1o9aa1
d1oa8a_
d1oaca4
d1oc0b_
d1oc7a_
d1ocya_
d1odha_
d1oeda_
d1ofcx3
d1ogca_
d1ogmx1
d1ohga_
d1ohzb_
d1ois__
d1ojha_
d1ok0a_
d1ok7a1
d1okca_
d1olma2
d1oo0a_
d1oqka_
d1or7c_
d1orna_
d1orsc_
d1ospo_
d1otsa_
d1ou8a_
d1ovna1
d1owla1
d1oxca_
d1oy8a5
d1oy8a7
d1ozbi_
d1ozja_
d1p0ya1
d1p32a_
d1p35a_
d1p3da1
d1p4ta_
d1p65a_
d1p6va_
d1p9ga_
d1pb5a_
d1pc6a_
d1pcfa_
d1pdo__
d1peqa1
d1pf4a2
d1pf5a_
d1pfo__
d1pfva3
d1pgs_1
d1pj5a4
d1pm4a_
d1pne__
d1poc__
d1pprm1
d1pqxa_
d1prea2
d1ptf__
d1ptq__
d1pu1a_
d1pu5a_
d1puc__
d1puoa2
d1puza_
d1pv5a_
d1pvea_
d1pw4a_
d1pxea_
d1q2oa_
d1q3ia_
d1q5fa_
d1q5za_
d1q74a_
d1q79a1
d1q7ea_
d1q88a_
d1q8da_
d1qe3a_
d1qexa_
d1qf6a3
d1qg8a_
d1qgta_
d1qgwa_
d1qhoa2
d1qhva_
d1qipa_
d1qlma_
d1qlpa_
d1qmea1
d1qq5a_
d1qr0a1
d1qv9a_
d1qw2a_
d1qwza_
d1qxoa_
d1qyna_
d1qz8a_
d1r0da_
d1r0va3
d1r12a_
d1r2aa_
d1r2ja2
d1r2ma_
d1r4va_
d1r5id_
d1r6fa_
d1r75a_
d1r7la_
d1r8ea2
d1r9fa_
d1rcua_
d1rera2
d1rf8b_
d1rgoa1
d1rgxa_
d1rh1a2
d1rh5a_
d1riqa1
d1rlha_
d1rlka_
d1ro7a_
d1rp4a_
d1rq2a1
d1rqja_
d1rqpa1
d1rqpa2
d1rqwa_
d1rsoa_
d1rss__
d1rwta_
d1rxqa_
d1ryla_
d1rzhh1
d1rzhl_
d1s0pa_
d1s32f_
d1s5qb_
d1s7ba_
d1s7ma_
d1s98a_
d1scza_
d1sdia_
d1seda_
d1seia_
d1sf8a_
d1sfka_
d1shea_
d1sj7a1
d1slqa_
d1slua_
d1smba_
d1smye_
d1so9a_
d1sopa_
d1soxa3
d1squa_
d1sr8a_
d1sr9a3
d1srqa_
d1sska_
d1sty__
d1su4a4
d1suwa_
d1swxa_
d1szha_
d1szqa_
d1t07a_
d1t11a1
d1t1ja_
d1t3ua_
d1t4aa_
d1t50a_
d1t5ja_
d1t6t1_
d1tbaa_
d1teaa1
d1tf5a1
d1tf5a2
d1tig__
d1tkva_
d1tl2a_
d1tlja_
d1tlqa_
d1tm9a_
d1to6a_
d1txua_
d1tyfa_
d1tzva_
d1u2ca2
d1u2ma_
d1u34a_
d1u55a_
d1u7ga_
d1u94a2
d1ubll_
d1ubls_
d1uc2a_
d1ucsa_
d1udxa1
d1udxa3
d1ueha_
d1ug0a_
d1ugpa_
d1uhra_
d1ujna_
d1ul5a_
d1umga_
d1un8a1
d1unca_
d1uptb_
d1us7b_
d1usma_
d1ut7a_
d1utea_
d1utya_
d1uuja_
d1uuya_
d1uwka_
d1ux2a_
d1ux5a_
d1ux6a2
d1uyla_
d1uz5a2
d1uzpa3
d1v1ha1
d1v2za_
d1v33a_
d1v54d_
d1v54h_
d1v65a_
d1v6sa_
d1v74a_
d1v7za_
d1v8da_
d1v9ma_
d1vaza_
d1vcc__
d1vcla3
d1vdda_
d1veaa_
d1vf7a_
d1vfya_
d1vgh__
d1vj7a1
d1vjla_
d1vjua_
d1vk5a_
d1vk9a_
d1vkba_
d1vkma_
d1vkya_
d1vl4a_
d1vlra2
d1vmoa_
d1vpu__
d1vz0a2
d1vzsa_
d1w0ja1
d1w0ja2
d1w2ya_
d1whi__
d1xbfa_
d1xfia_
d2bbg__
d2bbkl_
d2btva_
d2cbla2
d2cpl__
d2end__
d2eng__
d2fdn__
d2hp8__
d2pspa1
d2rsla_
d2sici_
d2tbd__
d3euga_
d3ezma_
d3lkfa_
d3proc1
d4bcl__
d4sgbi_
d4ubpa_
d4ubpc1
g1jmu.1
g1ko6.1
g1mso.1
g1pya.1
g1qtn.1
g1sse.1
